# Supplementary material for: ﻿Four new species of Microdochium (Microdochiaceae, Xylariales) from Hainan, China
Source: MycoKeys. 2025 Dec 15;126:151–70. doi: 10.3897/mycokeys.126.170451 (PMC12723394; doi:10.3897/mycokeys.126.170451)
Supplement: XML Treatment for Microdochium baishamenense [file mycokeys.126.170451-treatment2.xml]

<!DOCTYPE tp:taxon-treatment
  PUBLIC "-//TaxonX//DTD Taxonomic Treatment Publishing DTD v0 20100105//EN" "tax-treatment-NSO.dtd">
<tp:taxon-treatment xmlns:tp="http://www.plazi.org/taxpub"><tp:treatment-meta><kwd-group><label>Taxon classification</label><kwd>
                <named-content content-type="kingdom">Fungi</named-content>
              </kwd><kwd>
                <named-content content-type="order">Amphisphaeriales</named-content>
              </kwd><kwd>
                <named-content content-type="family">Amphisphaeriaceae</named-content>
              </kwd></kwd-group><mixed-citation publication-type="journal"><person-group><name><surname>Shang</surname><given-names>Yuxin</given-names></name><name><surname>Liu</surname><given-names>Qiyun</given-names></name><name><surname>Zhang</surname><given-names>Zhaoxue</given-names></name><name><surname>Zhang</surname><given-names>Mengyuan</given-names></name><name><surname>Dong</surname><given-names>Zixu</given-names></name><name><surname>Li</surname><given-names>Duhua</given-names></name><name><surname>Wang</surname><given-names>Yaling</given-names></name><name><surname>Ai</surname><given-names>Congcong</given-names></name><name><surname>Zhang</surname><given-names>Xiuguo</given-names></name><name><surname>Xia</surname><given-names>Jiwen</given-names></name><name><surname>Li</surname><given-names>Zhuang</given-names></name></person-group><article-title>﻿Four new species of <italic><tp:taxon-name><tp:taxon-name-part taxon-name-part-type="genus" reg="Microdochium">Microdochium</tp:taxon-name-part></tp:taxon-name></italic> (<tp:taxon-name><tp:taxon-name-part taxon-name-part-type="family">Microdochiaceae</tp:taxon-name-part></tp:taxon-name>, <tp:taxon-name><tp:taxon-name-part taxon-name-part-type="order">Xylariales</tp:taxon-name-part></tp:taxon-name>) from Hainan, China</article-title><source>MycoKeys</source><day>15</day><month>12</month><year>2025</year><volume>126</volume><fpage>151</fpage><lpage>170</lpage><pub-id pub-id-type="doi">10.3897/mycokeys.126.170451</pub-id></mixed-citation></tp:treatment-meta><tp:nomenclature><label>﻿</label><tp:taxon-name><object-id xmlns:xlink="http://www.w3.org/1999/xlink" content-type="arpha" xlink:type="simple">8497FBBE-0666-5FC3-8DA5-43409241E5E1</object-id>
              <tp:taxon-name-part taxon-name-part-type="genus" reg="Microdochium">Microdochium</tp:taxon-name-part>
              <tp:taxon-name-part taxon-name-part-type="species" reg="baishamenense">baishamenense</tp:taxon-name-part>
              <object-id xmlns:xlink="http://www.w3.org/1999/xlink" content-type="mycobank" xlink:type="simple">857094</object-id>
            </tp:taxon-name><tp:taxon-authority>Y.X. Shang, Z. Li &amp; X.G. Zhang</tp:taxon-authority><tp:taxon-status xmlns:xlink="http://www.w3.org/1999/xlink" xlink:type="simple">sp. nov.</tp:taxon-status><xref ref-type="fig" rid="F3">Fig. 3</xref></tp:nomenclature><tp:treatment-sec sec-type="etymology" id="SECID0EXLDI"><title>Etymology.</title><p>The epithet “<italic>baishamenense</italic>” is named after Baishamen Park, where the fungus was collected.</p></tp:treatment-sec><tp:treatment-sec sec-type="Holotype" id="SECID0EHMDI"><title>Holotype.</title><p><named-content xmlns:xlink="http://www.w3.org/1999/xlink" content-type="dwc:institutional_code" xlink:title="Herbarium of the Department of Plant Pathology, Shandong Agricultural University" xlink:href="http://grbio.org/institution/shandong-agricultural-university" xlink:type="simple">HSAUP</named-content> 8129-1.</p></tp:treatment-sec><tp:treatment-sec sec-type="material" id="SECID0ERMDI"><title>Type.</title><p>China, Hainan Province, Baishamen Park, on leaves of <tp:taxon-name><tp:taxon-name-part taxon-name-part-type="family">Bambusaceae</tp:taxon-name-part></tp:taxon-name> sp., 24 June 2024, Y.X. Shang, (<named-content xmlns:xlink="http://www.w3.org/1999/xlink" content-type="dwc:institutional_code" xlink:title="Herbarium of the Department of Plant Pathology, Shandong Agricultural University" xlink:href="http://grbio.org/institution/shandong-agricultural-university" xlink:type="simple">HSAUP</named-content> 8129-1), ex-holotype culture <named-content xmlns:xlink="http://www.w3.org/1999/xlink" content-type="dwc:institutional_code" xlink:title="Shandong Agricultural University Culture Collection" xlink:href="http://grbio.org/institution/shandong-agricultural-university" xlink:type="simple">SAUCC</named-content> 8129-1 = <abbrev xmlns:xlink="http://www.w3.org/1999/xlink" xlink:title="China General Microbiological Culture Collection Center" id="ABBRID0EENDI" xlink:type="simple">CGMCC</abbrev> 3.28625.</p></tp:treatment-sec><tp:treatment-sec sec-type="description" id="SECID0EINDI"><title>Description.</title><p>On leaves of <tp:taxon-name><tp:taxon-name-part taxon-name-part-type="family">Bambusaceae</tp:taxon-name-part></tp:taxon-name> sp. Mycelium superficial and immersed; hyphae hyaline, branched, septate. <bold><italic>Conidiophores</italic></bold> slightly differentiated, bifurcate, hyaline, smooth. <bold><italic>Conidiogenous cells</italic></bold> terminal, sympodial, denticulate, cylindrical, 19–60 × 1.5–2 μm, hyaline, smooth. <bold><italic>Conidia</italic></bold> soli tary, dry, fusiform, obovoid, subpyriform, to clavate, 7–12 × 3–4 μm, 0–1-septate, hyaline, tapering to a subtruncate hilum; hilum unpigmented. Chlamydospores not observed.</p></tp:treatment-sec><tp:treatment-sec sec-type="description" id="SECID0E3NDI"><title>Culture characteristics.</title><p>Cultures incubated on <abbrev xmlns:xlink="http://www.w3.org/1999/xlink" xlink:title="potato dextrose agar" id="ABBRID0ECODI" xlink:type="simple">PDA</abbrev> at 25 °C in darkness, reaching 46–51 mm diam, had a growth rate of 6.5–7.2 mm/day after 7 days. The center has milky white, mycelia lush and the edge mycelium was sparse, pale brown, back light yellow.</p></tp:treatment-sec><tp:treatment-sec sec-type="material" id="SECID0EGODI"><title>Material examined.</title><p>China • Hainan Province, Baishamen Park, on leaves of <tp:taxon-name><tp:taxon-name-part taxon-name-part-type="family">Bambusaceae</tp:taxon-name-part></tp:taxon-name> sp., 24 June 2024, Y.X. Shang, (<named-content xmlns:xlink="http://www.w3.org/1999/xlink" content-type="dwc:institutional_code" xlink:title="Herbarium of the Department of Plant Pathology, Shandong Agricultural University" xlink:href="http://grbio.org/institution/shandong-agricultural-university" xlink:type="simple">HSAUP</named-content> 8129-1), ex-holotype culture <named-content xmlns:xlink="http://www.w3.org/1999/xlink" content-type="dwc:institutional_code" xlink:title="Shandong Agricultural University Culture Collection" xlink:href="http://grbio.org/institution/shandong-agricultural-university" xlink:type="simple">SAUCC</named-content> 8129-1 = <abbrev xmlns:xlink="http://www.w3.org/1999/xlink" xlink:title="China General Microbiological Culture Collection Center" id="ABBRID0EZODI" xlink:type="simple">CGMCC</abbrev> 3.28625; Ibid., (<named-content xmlns:xlink="http://www.w3.org/1999/xlink" content-type="dwc:institutional_code" xlink:title="Herbarium of the Department of Plant Pathology, Shandong Agricultural University" xlink:href="http://grbio.org/institution/shandong-agricultural-university" xlink:type="simple">HSAUP</named-content> 7263-1, paratype), living culture <named-content xmlns:xlink="http://www.w3.org/1999/xlink" content-type="dwc:institutional_code" xlink:title="Shandong Agricultural University Culture Collection" xlink:href="http://grbio.org/institution/shandong-agricultural-university" xlink:type="simple">SAUCC</named-content> 7263-1.</p><fig id="F3" position="float" orientation="portrait"><object-id xmlns:xlink="http://www.w3.org/1999/xlink" content-type="doi" xlink:type="simple">10.3897/mycokeys.126.170451.figure3</object-id><object-id xmlns:xlink="http://www.w3.org/1999/xlink" content-type="arpha" xlink:type="simple">9A0C7C57-E77A-5784-9CF9-C0E9A666EF0D</object-id><label>Figure 3.</label><caption><p><italic><tp:taxon-name><tp:taxon-name-part taxon-name-part-type="genus" reg="Microdochium">Microdochium</tp:taxon-name-part> <tp:taxon-name-part taxon-name-part-type="species" reg="baishamenense">baishamenense</tp:taxon-name-part></tp:taxon-name></italic> (<abbrev xmlns:xlink="http://www.w3.org/1999/xlink" xlink:title="China General Microbiological Culture Collection Center" id="ABBRID0EYPDI" xlink:type="simple">CGMCC</abbrev> 3.28625, ex-holotype culture). a. A leaf of <italic><tp:taxon-name><tp:taxon-name-part taxon-name-part-type="genus" reg="Phragmites">Phragmites</tp:taxon-name-part> <tp:taxon-name-part taxon-name-part-type="species" reg="australis">australis</tp:taxon-name-part></tp:taxon-name></italic>; b, c. Colonies on <abbrev xmlns:xlink="http://www.w3.org/1999/xlink" xlink:title="potato dextrose agar" id="ABBRID0EHQDI" xlink:type="simple">PDA</abbrev> from above and below after 7 days; d. Colony overview; e, f. Conidiogenous cells and conidia; g, h. Conidia. Scale bars: 10 μm (e–h).</p></caption><graphic xmlns:xlink="http://www.w3.org/1999/xlink" xlink:href="mycokeys-126-151-g003.jpg" position="float" orientation="portrait" xlink:type="simple" id="oo_1492800.jpg"><uri content-type="original_file" xlink:type="simple">https://binary.pensoft.net/fig/1492800</uri></graphic></fig></tp:treatment-sec><tp:treatment-sec sec-type="notes" id="SECID0EZQDI"><title>Notes.</title><p>Phylogenetic analysis showed that <italic><tp:taxon-name><tp:taxon-name-part taxon-name-part-type="genus" reg="Microdochium">Microdochium</tp:taxon-name-part> <tp:taxon-name-part taxon-name-part-type="species" reg="baishamenense">baishamenense</tp:taxon-name-part></tp:taxon-name></italic> formed an independent clade, where it shows a relationship with <italic><tp:taxon-name><tp:taxon-name-part taxon-name-part-type="genus" reg="Microdochium">M.</tp:taxon-name-part> <tp:taxon-name-part taxon-name-part-type="species" reg="fisheri">fisheri</tp:taxon-name-part></tp:taxon-name></italic> (CBS 242.90). <italic><tp:taxon-name><tp:taxon-name-part taxon-name-part-type="genus" reg="Microdochium">M.</tp:taxon-name-part> <tp:taxon-name-part taxon-name-part-type="species" reg="baishamenense">baishamenense</tp:taxon-name-part></tp:taxon-name></italic> differs from <italic><tp:taxon-name><tp:taxon-name-part taxon-name-part-type="genus" reg="Microdochium">M.</tp:taxon-name-part> <tp:taxon-name-part taxon-name-part-type="species" reg="fisheri">fisheri</tp:taxon-name-part></tp:taxon-name></italic> (CBS 242.90) by its production of shorter conidiogenous cells (4.5–7.3 × 1.5–2.4 µm vs. 19–60 × 1.5–2 μm) and distinct morphological features. Specifically, the center of <italic><tp:taxon-name><tp:taxon-name-part taxon-name-part-type="genus" reg="Microdochium">M.</tp:taxon-name-part> <tp:taxon-name-part taxon-name-part-type="species" reg="baishamenense">baishamenense</tp:taxon-name-part></tp:taxon-name></italic> colonies is milky white, with lush mycelia; the mycelia at the edge are sparse and pale brown, and the colony reverse is light yellow. In contrast, <italic><tp:taxon-name><tp:taxon-name-part taxon-name-part-type="genus" reg="Microdochium">M.</tp:taxon-name-part> <tp:taxon-name-part taxon-name-part-type="species" reg="fisheri">fisheri</tp:taxon-name-part></tp:taxon-name></italic> (CBS 242.90) exhibits a salmon-colored center, a peach-colored periphery, and an entire margin. <italic><tp:taxon-name><tp:taxon-name-part taxon-name-part-type="genus" reg="Microdochium">M.</tp:taxon-name-part> <tp:taxon-name-part taxon-name-part-type="species" reg="baishamenense">baishamenense</tp:taxon-name-part></tp:taxon-name></italic> produced cylindrical, clavate to obovoid conidia, whereas <italic><tp:taxon-name><tp:taxon-name-part taxon-name-part-type="genus" reg="Microdochium">M.</tp:taxon-name-part> <tp:taxon-name-part taxon-name-part-type="species" reg="fisheri">fisheri</tp:taxon-name-part></tp:taxon-name></italic> (CBS 242.90) has conidia that are tarry, dry, fusiform, obovoid, or subpyriform, and there are 155 distinct nucleotide positions separating the species (14/527 in ITS, 13/830 in LSU, 34/687 in <italic>tub2</italic>, 94/839 in <italic>rpb2</italic>) (<xref ref-type="bibr" rid="B14">Hernández-Restrepo et al. 2016</xref>).</p></tp:treatment-sec><ref-list><ref id="B14"><mixed-citation xmlns:xlink="http://www.w3.org/1999/xlink" xlink:type="simple"><person-group><name name-style="western"><surname>Hernández‐Restrepo</surname><given-names>M</given-names></name><name name-style="western"><surname>Groenewald</surname><given-names>JZ</given-names></name><name name-style="western"><surname>Crous</surname><given-names>PW</given-names></name></person-group> (<year>2016</year>) <article-title>Taxonomic and phylogenetic re‐evaluation of <italic><tp:taxon-name><tp:taxon-name-part taxon-name-part-type="genus">Microdochium</tp:taxon-name-part></tp:taxon-name></italic>, <italic><tp:taxon-name><tp:taxon-name-part taxon-name-part-type="genus">Monographella</tp:taxon-name-part></tp:taxon-name></italic> and <italic><tp:taxon-name><tp:taxon-name-part taxon-name-part-type="genus">Idriella</tp:taxon-name-part></tp:taxon-name></italic>.</article-title><source>Persoonia</source><volume>36</volume>(<issue>1</issue>): <fpage>57</fpage>–<lpage>82</lpage>. <ext-link xlink:href="10.3767/003158516X688676" ext-link-type="doi" xlink:type="simple">https://doi.org/10.3767/003158516X688676</ext-link></mixed-citation></ref></ref-list></tp:taxon-treatment>
