# Supplementary material for: ﻿Four new species of Microdochium (Microdochiaceae, Xylariales) from Hainan, China
Source: MycoKeys. 2025 Dec 15;126:151–70. doi: 10.3897/mycokeys.126.170451 (PMC12723394; doi:10.3897/mycokeys.126.170451)
Supplement: XML Treatment for Microdochium bambusina [file mycokeys.126.170451-treatment3.xml]

<!DOCTYPE tp:taxon-treatment
  PUBLIC "-//TaxonX//DTD Taxonomic Treatment Publishing DTD v0 20100105//EN" "tax-treatment-NSO.dtd">
<tp:taxon-treatment xmlns:tp="http://www.plazi.org/taxpub"><tp:treatment-meta><kwd-group><label>Taxon classification</label><kwd>
                <named-content content-type="kingdom">Fungi</named-content>
              </kwd><kwd>
                <named-content content-type="order">Amphisphaeriales</named-content>
              </kwd><kwd>
                <named-content content-type="family">Amphisphaeriaceae</named-content>
              </kwd></kwd-group><mixed-citation publication-type="journal"><person-group><name><surname>Shang</surname><given-names>Yuxin</given-names></name><name><surname>Liu</surname><given-names>Qiyun</given-names></name><name><surname>Zhang</surname><given-names>Zhaoxue</given-names></name><name><surname>Zhang</surname><given-names>Mengyuan</given-names></name><name><surname>Dong</surname><given-names>Zixu</given-names></name><name><surname>Li</surname><given-names>Duhua</given-names></name><name><surname>Wang</surname><given-names>Yaling</given-names></name><name><surname>Ai</surname><given-names>Congcong</given-names></name><name><surname>Zhang</surname><given-names>Xiuguo</given-names></name><name><surname>Xia</surname><given-names>Jiwen</given-names></name><name><surname>Li</surname><given-names>Zhuang</given-names></name></person-group><article-title>﻿Four new species of <italic><tp:taxon-name><tp:taxon-name-part taxon-name-part-type="genus" reg="Microdochium">Microdochium</tp:taxon-name-part></tp:taxon-name></italic> (<tp:taxon-name><tp:taxon-name-part taxon-name-part-type="family">Microdochiaceae</tp:taxon-name-part></tp:taxon-name>, <tp:taxon-name><tp:taxon-name-part taxon-name-part-type="order">Xylariales</tp:taxon-name-part></tp:taxon-name>) from Hainan, China</article-title><source>MycoKeys</source><day>15</day><month>12</month><year>2025</year><volume>126</volume><fpage>151</fpage><lpage>170</lpage><pub-id pub-id-type="doi">10.3897/mycokeys.126.170451</pub-id></mixed-citation></tp:treatment-meta><tp:nomenclature><label>﻿</label><tp:taxon-name><object-id xmlns:xlink="http://www.w3.org/1999/xlink" content-type="arpha" xlink:type="simple">E4EF98D5-23DA-5083-933A-91E4D0644404</object-id>
              <tp:taxon-name-part taxon-name-part-type="genus" reg="Microdochium">Microdochium</tp:taxon-name-part>
              <tp:taxon-name-part taxon-name-part-type="species" reg="bambusina">bambusina</tp:taxon-name-part>
              <object-id xmlns:xlink="http://www.w3.org/1999/xlink" content-type="mycobank" xlink:type="simple">857091</object-id>
            </tp:taxon-name><tp:taxon-authority>Y.X. Shang, Z. Li &amp; X.G. Zhang</tp:taxon-authority><tp:taxon-status xmlns:xlink="http://www.w3.org/1999/xlink" xlink:type="simple">sp. nov.</tp:taxon-status><xref ref-type="fig" rid="F4">Fig. 4</xref></tp:nomenclature><tp:treatment-sec sec-type="etymology" id="SECID0E6VDI"><title>Etymology.</title><p>Referring to the species name of the host plant, <tp:taxon-name><tp:taxon-name-part taxon-name-part-type="family">Bambusaceae</tp:taxon-name-part></tp:taxon-name> sp.</p></tp:treatment-sec><tp:treatment-sec sec-type="Holotype" id="SECID0EKWDI"><title>Holotype.</title><p><named-content xmlns:xlink="http://www.w3.org/1999/xlink" content-type="dwc:institutional_code" xlink:title="Herbarium of the Department of Plant Pathology, Shandong Agricultural University" xlink:href="http://grbio.org/institution/shandong-agricultural-university" xlink:type="simple">HSAUP</named-content> 7531-3.</p></tp:treatment-sec><tp:treatment-sec sec-type="description" id="SECID0EUWDI"><title>Description.</title><p>Parasitic on leaves of <tp:taxon-name><tp:taxon-name-part taxon-name-part-type="family">Bambusaceae</tp:taxon-name-part></tp:taxon-name> sp. Mycelia superficial and immersed, 2.2–3.5 µm wide, transparent, smooth, branched, diaphragmatic. <bold><italic>Conidiophores</italic></bold> indistinct, often reduced to conidiogenous cells. <bold><italic>Conidiogenous cells</italic></bold> straight or bent, smooth, cylindrical, 2.3–3.8 × 1.2–2.0 µm. <bold><italic>Conidia</italic></bold> solitary, hyaline, ellipsoid, spindle‐to‐rod‐shaped, 4.8–7.2 × 2.1–3.4 µm, multi-guttulate. Sporodochia and chlamydospores not observed.</p></tp:treatment-sec><tp:treatment-sec sec-type="description" id="SECID0EIXDI"><title>Culture characteristics.</title><p>Cultures incubated on <abbrev xmlns:xlink="http://www.w3.org/1999/xlink" xlink:title="potato dextrose agar" id="ABBRID0EOXDI" xlink:type="simple">PDA</abbrev> at 25 °C in darkness, reaching 33–36 mm diam, had a growth rate of 4.7–5.1 mm/day after 7 days. They are circular, white and dense in the center, yellowish and flocculent at the edge.</p></tp:treatment-sec><tp:treatment-sec sec-type="material" id="SECID0ESXDI"><title>Material examined.</title><p>China • Hainan Province, Diaoluo Mountain, on leaves of <tp:taxon-name><tp:taxon-name-part taxon-name-part-type="family">Bambusaceae</tp:taxon-name-part></tp:taxon-name> sp., 24 June 2024, Y.X. Shang, (<named-content xmlns:xlink="http://www.w3.org/1999/xlink" content-type="dwc:institutional_code" xlink:title="Herbarium of the Department of Plant Pathology, Shandong Agricultural University" xlink:href="http://grbio.org/institution/shandong-agricultural-university" xlink:type="simple">HSAUP</named-content> 7531-3), ex-holotype culture <named-content xmlns:xlink="http://www.w3.org/1999/xlink" content-type="dwc:institutional_code" xlink:title="Shandong Agricultural University Culture Collection" xlink:href="http://grbio.org/institution/shandong-agricultural-university" xlink:type="simple">SAUCC</named-content> 7531-3 = <abbrev xmlns:xlink="http://www.w3.org/1999/xlink" xlink:title="China General Microbiological Culture Collection Center" id="ABBRID0EFYDI" xlink:type="simple">CGMCC</abbrev> 3.28623; Ibid., (<named-content xmlns:xlink="http://www.w3.org/1999/xlink" content-type="dwc:institutional_code" xlink:title="Herbarium of the Department of Plant Pathology, Shandong Agricultural University" xlink:href="http://grbio.org/institution/shandong-agricultural-university" xlink:type="simple">HSAUP</named-content> 7638-2, paratype), living culture <named-content xmlns:xlink="http://www.w3.org/1999/xlink" content-type="dwc:institutional_code" xlink:title="Shandong Agricultural University Culture Collection" xlink:href="http://grbio.org/institution/shandong-agricultural-university" xlink:type="simple">SAUCC</named-content> 7638-2.</p></tp:treatment-sec><tp:treatment-sec sec-type="notes" id="SECID0ERYDI"><title>Notes.</title><p><italic><tp:taxon-name><tp:taxon-name-part taxon-name-part-type="genus" reg="Microdochium">Microdochium</tp:taxon-name-part> <tp:taxon-name-part taxon-name-part-type="species" reg="bambusina">bambusina</tp:taxon-name-part></tp:taxon-name></italic> is closely related to <italic><tp:taxon-name><tp:taxon-name-part taxon-name-part-type="genus" reg="Microdochium">M.</tp:taxon-name-part> <tp:taxon-name-part taxon-name-part-type="species" reg="gongcheniae">gongcheniae</tp:taxon-name-part></tp:taxon-name></italic> (YNE01164) based on DNA sequence data in BLAST searches and phylogenetic analysis. <italic><tp:taxon-name><tp:taxon-name-part taxon-name-part-type="genus" reg="Microdochium">M.</tp:taxon-name-part> <tp:taxon-name-part taxon-name-part-type="species" reg="bambusina">bambusina</tp:taxon-name-part></tp:taxon-name></italic> is distinguished from <italic><tp:taxon-name><tp:taxon-name-part taxon-name-part-type="genus" reg="Microdochium">M.</tp:taxon-name-part> <tp:taxon-name-part taxon-name-part-type="species" reg="gongcheniae">gongcheniae</tp:taxon-name-part></tp:taxon-name></italic> (YNE01164) by 5/534, 1/926, and 8/540 characters in ITS, LSU, and <italic>tub2</italic> sequences, respectively. In morphology, they are distinguished by different hosts (<tp:taxon-name><tp:taxon-name-part taxon-name-part-type="subfamily">Bambusoideae</tp:taxon-name-part></tp:taxon-name> sp. vs. <italic><tp:taxon-name><tp:taxon-name-part taxon-name-part-type="genus" reg="Paspalum">Paspalum</tp:taxon-name-part></tp:taxon-name></italic> sp.). The two species exhibit significant morphological divergence. <italic><tp:taxon-name><tp:taxon-name-part taxon-name-part-type="genus" reg="Microdochium">M.</tp:taxon-name-part> <tp:taxon-name-part taxon-name-part-type="species" reg="bambusina">bambusina</tp:taxon-name-part></tp:taxon-name></italic> produces conidia measuring 4.8–7.2 × 2.1–3.4 μm, which are significantly larger than those of <italic><tp:taxon-name><tp:taxon-name-part taxon-name-part-type="genus" reg="Microdochium">M.</tp:taxon-name-part> <tp:taxon-name-part taxon-name-part-type="species" reg="gongcheniae">gongcheniae</tp:taxon-name-part></tp:taxon-name></italic> (3.3–6.4 × 0.8–2.3 μm), and <italic><tp:taxon-name><tp:taxon-name-part taxon-name-part-type="genus" reg="Microdochium">M.</tp:taxon-name-part> <tp:taxon-name-part taxon-name-part-type="species" reg="bambusina">bambusina</tp:taxon-name-part></tp:taxon-name></italic> colonies on <abbrev xmlns:xlink="http://www.w3.org/1999/xlink" xlink:title="potato dextrose agar" id="ABBRID0E22DI" xlink:type="simple">PDA</abbrev> are gray white with regular margins. <italic><tp:taxon-name><tp:taxon-name-part taxon-name-part-type="genus" reg="Microdochium">M.</tp:taxon-name-part> <tp:taxon-name-part taxon-name-part-type="species" reg="gongcheniae">gongcheniae</tp:taxon-name-part></tp:taxon-name></italic> colonies on <abbrev xmlns:xlink="http://www.w3.org/1999/xlink" xlink:title="potato dextrose agar" id="ABBRID0EK3DI" xlink:type="simple">PDA</abbrev> are orange with flocculent mycelia, and subtle differences are observed in the shapes of conidia: <italic><tp:taxon-name><tp:taxon-name-part taxon-name-part-type="genus" reg="Microdochium">M.</tp:taxon-name-part> <tp:taxon-name-part taxon-name-part-type="species" reg="bambusina">bambusina</tp:taxon-name-part></tp:taxon-name></italic> conidia are ellipsoid, spindle-to-rod-shaped, whereas <italic><tp:taxon-name><tp:taxon-name-part taxon-name-part-type="genus" reg="Microdochium">M.</tp:taxon-name-part> <tp:taxon-name-part taxon-name-part-type="species" reg="gongcheniae">gongcheniae</tp:taxon-name-part></tp:taxon-name></italic> exhibits reniform to fusiform conidia (<xref ref-type="bibr" rid="B49">Yan and Zhang 2024</xref>). Therefore, based on morphology and phylogeny, we establish this fungus as <italic><tp:taxon-name><tp:taxon-name-part taxon-name-part-type="genus" reg="Microdochium">Microdochium</tp:taxon-name-part> <tp:taxon-name-part taxon-name-part-type="species" reg="bambusina">bambusina</tp:taxon-name-part></tp:taxon-name></italic> sp. nov.</p><fig id="F4" position="float" orientation="portrait"><object-id xmlns:xlink="http://www.w3.org/1999/xlink" content-type="doi" xlink:type="simple">10.3897/mycokeys.126.170451.figure4</object-id><object-id xmlns:xlink="http://www.w3.org/1999/xlink" content-type="arpha" xlink:type="simple">FEEF6C01-C474-5AE4-9C53-B26B9770EB88</object-id><label>Figure 4.</label><caption><p><italic><tp:taxon-name><tp:taxon-name-part taxon-name-part-type="genus" reg="Microdochium">Microdochium</tp:taxon-name-part> <tp:taxon-name-part taxon-name-part-type="species" reg="bambusina">bambusina</tp:taxon-name-part></tp:taxon-name></italic> (<abbrev xmlns:xlink="http://www.w3.org/1999/xlink" xlink:title="China General Microbiological Culture Collection Center" id="ABBRID0EB6DI" xlink:type="simple">CGMCC</abbrev> 3.28623, ex-holotype culture). a. A leaf of <tp:taxon-name><tp:taxon-name-part taxon-name-part-type="family">Bambusaceae</tp:taxon-name-part></tp:taxon-name> sp.; b, c. Surface and reverse sides of colony after 7 days on <abbrev xmlns:xlink="http://www.w3.org/1999/xlink" xlink:title="potato dextrose agar" id="ABBRID0EK6DI" xlink:type="simple">PDA</abbrev>; d. Colony overview with conidiomata; e, f. Conidiogenous cells with conidia; g, h. Conidia. Scale bars: 10 μm (e–h).</p></caption><graphic xmlns:xlink="http://www.w3.org/1999/xlink" xlink:href="mycokeys-126-151-g004.jpg" position="float" orientation="portrait" xlink:type="simple" id="oo_1492801.jpg"><uri content-type="original_file" xlink:type="simple">https://binary.pensoft.net/fig/1492801</uri></graphic></fig></tp:treatment-sec><ref-list><ref id="B49"><mixed-citation xmlns:xlink="http://www.w3.org/1999/xlink" xlink:type="simple"><person-group><name name-style="western"><surname>Yan</surname><given-names>XN</given-names></name><name name-style="western"><surname>Zhang</surname><given-names>CL</given-names></name></person-group> (<year>2024</year>) Three new endophytic <italic><tp:taxon-name><tp:taxon-name-part taxon-name-part-type="genus">Microdochium</tp:taxon-name-part></tp:taxon-name></italic> species (<tp:taxon-name><tp:taxon-name-part taxon-name-part-type="family">Microdochiaceae</tp:taxon-name-part></tp:taxon-name>, <tp:taxon-name><tp:taxon-name-part taxon-name-part-type="order">Xylariales</tp:taxon-name-part></tp:taxon-name>) associated with <tp:taxon-name><tp:taxon-name-part taxon-name-part-type="family">Poaceae</tp:taxon-name-part></tp:taxon-name> plants in China. Mycological Progress 23: 78. <ext-link xlink:href="10.1007/s11557-024-02017-4" ext-link-type="doi" xlink:type="simple">https://doi.org/10.1007/s11557-024-02017-4</ext-link></mixed-citation></ref></ref-list></tp:taxon-treatment>
