# Supplementary material for: ﻿Four new species of Microdochium (Microdochiaceae, Xylariales) from Hainan, China
Source: MycoKeys. 2025 Dec 15;126:151–70. doi: 10.3897/mycokeys.126.170451 (PMC12723394; doi:10.3897/mycokeys.126.170451)
Supplement: XML Treatment for Microdochium bambusarum [file mycokeys.126.170451-treatment4.xml]

<!DOCTYPE tp:taxon-treatment
  PUBLIC "-//TaxonX//DTD Taxonomic Treatment Publishing DTD v0 20100105//EN" "tax-treatment-NSO.dtd">
<tp:taxon-treatment xmlns:tp="http://www.plazi.org/taxpub"><tp:treatment-meta><kwd-group><label>Taxon classification</label><kwd>
                <named-content content-type="kingdom">Fungi</named-content>
              </kwd><kwd>
                <named-content content-type="order">Amphisphaeriales</named-content>
              </kwd><kwd>
                <named-content content-type="family">Amphisphaeriaceae</named-content>
              </kwd></kwd-group><mixed-citation publication-type="journal"><person-group><name><surname>Shang</surname><given-names>Yuxin</given-names></name><name><surname>Liu</surname><given-names>Qiyun</given-names></name><name><surname>Zhang</surname><given-names>Zhaoxue</given-names></name><name><surname>Zhang</surname><given-names>Mengyuan</given-names></name><name><surname>Dong</surname><given-names>Zixu</given-names></name><name><surname>Li</surname><given-names>Duhua</given-names></name><name><surname>Wang</surname><given-names>Yaling</given-names></name><name><surname>Ai</surname><given-names>Congcong</given-names></name><name><surname>Zhang</surname><given-names>Xiuguo</given-names></name><name><surname>Xia</surname><given-names>Jiwen</given-names></name><name><surname>Li</surname><given-names>Zhuang</given-names></name></person-group><article-title>﻿Four new species of <italic><tp:taxon-name><tp:taxon-name-part taxon-name-part-type="genus" reg="Microdochium">Microdochium</tp:taxon-name-part></tp:taxon-name></italic> (<tp:taxon-name><tp:taxon-name-part taxon-name-part-type="family">Microdochiaceae</tp:taxon-name-part></tp:taxon-name>, <tp:taxon-name><tp:taxon-name-part taxon-name-part-type="order">Xylariales</tp:taxon-name-part></tp:taxon-name>) from Hainan, China</article-title><source>MycoKeys</source><day>15</day><month>12</month><year>2025</year><volume>126</volume><fpage>151</fpage><lpage>170</lpage><pub-id pub-id-type="doi">10.3897/mycokeys.126.170451</pub-id></mixed-citation></tp:treatment-meta><tp:nomenclature><label>﻿</label><tp:taxon-name><object-id xmlns:xlink="http://www.w3.org/1999/xlink" content-type="arpha" xlink:type="simple">49A7D93A-1DF1-5D07-8873-4B3C5BFAFEE2</object-id>
              <tp:taxon-name-part taxon-name-part-type="genus" reg="Microdochium">Microdochium</tp:taxon-name-part>
              <tp:taxon-name-part taxon-name-part-type="species" reg="bambusarum">bambusarum</tp:taxon-name-part>
              <object-id xmlns:xlink="http://www.w3.org/1999/xlink" content-type="mycobank" xlink:type="simple">857093</object-id>
            </tp:taxon-name><tp:taxon-authority>Y.X. Shang, Z. Li &amp; X.G. Zhang</tp:taxon-authority><tp:taxon-status xmlns:xlink="http://www.w3.org/1999/xlink" xlink:type="simple">sp. nov.</tp:taxon-status><xref ref-type="fig" rid="F5">Fig. 5</xref></tp:nomenclature><tp:treatment-sec sec-type="etymology" id="SECID0ELBAK"><title>Etymology.</title><p>Referring to the species name of the host plant, <tp:taxon-name><tp:taxon-name-part taxon-name-part-type="family">Bambusaceae</tp:taxon-name-part></tp:taxon-name> sp.</p></tp:treatment-sec><tp:treatment-sec sec-type="Holotype" id="SECID0EWBAK"><title>Holotype.</title><p><named-content xmlns:xlink="http://www.w3.org/1999/xlink" content-type="dwc:institutional_code" xlink:title="Herbarium of the Department of Plant Pathology, Shandong Agricultural University" xlink:href="http://grbio.org/institution/shandong-agricultural-university" xlink:type="simple">HSAUP</named-content> 7611-3.</p></tp:treatment-sec><tp:treatment-sec sec-type="description" id="SECID0EACAK"><title>Description.</title><p>Parasitic on leaves of <tp:taxon-name><tp:taxon-name-part taxon-name-part-type="family">Bambusaceae</tp:taxon-name-part></tp:taxon-name> sp. Mycelium superficial and immersed; hyphae hyaline, septate, smooth, branched, 2.4–3.7 μm wide. <bold><italic>Conidiogenous</italic></bold> indistinct, often reduced to conidiogenous cells. <bold><italic>Conidiogenous cells</italic></bold> 6.3–7.0 × 2.0–2.8 µm, transparent, smooth, prismatic, fusoid. <bold><italic>Septiceless conidia</italic></bold> 10–11 × 4.2–4.5 μm, ellipsoid, hyaline, aseptate. <bold><italic>Septate conidia</italic></bold> 11.6–14.8 × 3.5–4.5 μm, solitary, lunate, ellipsoid, hyaline, straight or curved, obtuse, 2–3-septate.</p></tp:treatment-sec><tp:treatment-sec sec-type="description" id="SECID0EJDAK"><title>Culture characteristics.</title><p>Cultures incubated on <abbrev xmlns:xlink="http://www.w3.org/1999/xlink" xlink:title="potato dextrose agar" id="ABBRID0EPDAK" xlink:type="simple">PDA</abbrev> at 25 °C in darkness, reaching 54–60 mm diam, had a growth rate of 7.7–8.6 mm/day after 7 days. The center has obvious milky white aerial mycelium bulge, and the edge mycelium was smooth, back light yellow.</p></tp:treatment-sec><tp:treatment-sec sec-type="material" id="SECID0ETDAK"><title>Material examined.</title><p>China • Hainan Province, Diaoluo Mountain, on leaves of <tp:taxon-name><tp:taxon-name-part taxon-name-part-type="family">Bambusaceae</tp:taxon-name-part></tp:taxon-name> sp., 26 June 2024, Y.X. Shang, (<named-content xmlns:xlink="http://www.w3.org/1999/xlink" content-type="dwc:institutional_code" xlink:title="Herbarium of the Department of Plant Pathology, Shandong Agricultural University" xlink:href="http://grbio.org/institution/shandong-agricultural-university" xlink:type="simple">HSAUP</named-content> 7611-3), ex-holotype culture <named-content xmlns:xlink="http://www.w3.org/1999/xlink" content-type="dwc:institutional_code" xlink:title="Shandong Agricultural University Culture Collection" xlink:href="http://grbio.org/institution/shandong-agricultural-university" xlink:type="simple">SAUCC</named-content> 7611-3 = <abbrev xmlns:xlink="http://www.w3.org/1999/xlink" xlink:title="China General Microbiological Culture Collection Center" id="ABBRID0EGEAK" xlink:type="simple">CGMCC</abbrev> 3.28624; Ibid., (<named-content xmlns:xlink="http://www.w3.org/1999/xlink" content-type="dwc:institutional_code" xlink:title="Herbarium of the Department of Plant Pathology, Shandong Agricultural University" xlink:href="http://grbio.org/institution/shandong-agricultural-university" xlink:type="simple">HSAUP</named-content> 6699-4, paratype), living culture <named-content xmlns:xlink="http://www.w3.org/1999/xlink" content-type="dwc:institutional_code" xlink:title="Shandong Agricultural University Culture Collection" xlink:href="http://grbio.org/institution/shandong-agricultural-university" xlink:type="simple">SAUCC</named-content> 6699-4.</p></tp:treatment-sec><tp:treatment-sec sec-type="notes" id="SECID0ESEAK"><title>Notes.</title><p><italic><tp:taxon-name><tp:taxon-name-part taxon-name-part-type="genus" reg="Microdochium">Microdochium</tp:taxon-name-part> <tp:taxon-name-part taxon-name-part-type="species" reg="bambusarum">bambusarum</tp:taxon-name-part></tp:taxon-name></italic> is closely related to <italic><tp:taxon-name><tp:taxon-name-part taxon-name-part-type="genus" reg="Microdochium">M.</tp:taxon-name-part> <tp:taxon-name-part taxon-name-part-type="species" reg="indocalami">indocalami</tp:taxon-name-part></tp:taxon-name></italic> (<named-content xmlns:xlink="http://www.w3.org/1999/xlink" content-type="dwc:institutional_code" xlink:title="Shandong Agricultural University Culture Collection" xlink:href="http://grbio.org/institution/shandong-agricultural-university" xlink:type="simple">SAUCC</named-content> 1016) based on DNA sequence data in BLAST searches and phylogenetic analysis. However, <italic><tp:taxon-name><tp:taxon-name-part taxon-name-part-type="genus" reg="Microdochium">M.</tp:taxon-name-part> <tp:taxon-name-part taxon-name-part-type="species" reg="bambusarum">bambusarum</tp:taxon-name-part></tp:taxon-name></italic> differs from <italic><tp:taxon-name><tp:taxon-name-part taxon-name-part-type="genus" reg="Microdochium">M.</tp:taxon-name-part> <tp:taxon-name-part taxon-name-part-type="species" reg="indocalami">indocalami</tp:taxon-name-part></tp:taxon-name></italic> (<named-content xmlns:xlink="http://www.w3.org/1999/xlink" content-type="dwc:institutional_code" xlink:title="Shandong Agricultural University Culture Collection" xlink:href="http://grbio.org/institution/shandong-agricultural-university" xlink:type="simple">SAUCC</named-content> 1016) by 39 nucleotides (11/528 in ITS, 3/886 in LSU, 19/840 in <italic>rpb2</italic>, and 6/727 in <italic>tub2</italic>). Morphologically, they are distinguished by different hosts (<tp:taxon-name><tp:taxon-name-part taxon-name-part-type="subfamily">Bambusoideae</tp:taxon-name-part></tp:taxon-name> sp. vs. <italic><tp:taxon-name><tp:taxon-name-part taxon-name-part-type="genus" reg="Indocalamus">Indocalamus</tp:taxon-name-part> <tp:taxon-name-part taxon-name-part-type="species" reg="longiauritus">longiauritus</tp:taxon-name-part></tp:taxon-name></italic>), and <italic><tp:taxon-name><tp:taxon-name-part taxon-name-part-type="genus" reg="Microdochium">M.</tp:taxon-name-part> <tp:taxon-name-part taxon-name-part-type="species" reg="bambusarum">bambusarum</tp:taxon-name-part></tp:taxon-name></italic> colonies on <abbrev xmlns:xlink="http://www.w3.org/1999/xlink" xlink:title="potato dextrose agar" id="ABBRID0ELHAK" xlink:type="simple">PDA</abbrev> are gray white with regular margins. In <italic><tp:taxon-name><tp:taxon-name-part taxon-name-part-type="genus" reg="Microdochium">M.</tp:taxon-name-part> <tp:taxon-name-part taxon-name-part-type="species" reg="bambusarum">bambusarum</tp:taxon-name-part></tp:taxon-name></italic>, conidiogenous cells are prismatic and fusoid, whereas in <italic><tp:taxon-name><tp:taxon-name-part taxon-name-part-type="genus" reg="Microdochium">M.</tp:taxon-name-part> <tp:taxon-name-part taxon-name-part-type="species" reg="indocalami">indocalami</tp:taxon-name-part></tp:taxon-name></italic> they are cylindrical, straight, or bent (<xref ref-type="bibr" rid="B19">Huang et al. 2020</xref>). Therefore, we define these two isolates as a new species.</p><fig id="F5" position="float" orientation="portrait"><object-id xmlns:xlink="http://www.w3.org/1999/xlink" content-type="doi" xlink:type="simple">10.3897/mycokeys.126.170451.figure5</object-id><object-id xmlns:xlink="http://www.w3.org/1999/xlink" content-type="arpha" xlink:type="simple">87437F3E-9414-53FB-9537-008F1EC7FD4B</object-id><label>Figure 5.</label><caption><p><italic><tp:taxon-name><tp:taxon-name-part taxon-name-part-type="genus" reg="Microdochium">Microdochium</tp:taxon-name-part> <tp:taxon-name-part taxon-name-part-type="species" reg="bambusarum">bambusarum</tp:taxon-name-part></tp:taxon-name></italic> (<abbrev xmlns:xlink="http://www.w3.org/1999/xlink" xlink:title="China General Microbiological Culture Collection Center" id="ABBRID0E3IAK" xlink:type="simple">CGMCC</abbrev> 3.28624, ex-holotype culture). a. A leaf of <tp:taxon-name><tp:taxon-name-part taxon-name-part-type="family">Bambusaceae</tp:taxon-name-part></tp:taxon-name> sp.; b, c. Colonies on <abbrev xmlns:xlink="http://www.w3.org/1999/xlink" xlink:title="potato dextrose agar" id="ABBRID0EFJAK" xlink:type="simple">PDA</abbrev> from above and below after 7 days; d. Colony overview; e, f. Conidiogenous cells and conidia; g, h. Conidia. Scale bars: 10 μm (e–h).</p></caption><graphic xmlns:xlink="http://www.w3.org/1999/xlink" xlink:href="mycokeys-126-151-g005.jpg" position="float" orientation="portrait" xlink:type="simple" id="oo_1492802.jpg"><uri content-type="original_file" xlink:type="simple">https://binary.pensoft.net/fig/1492802</uri></graphic></fig></tp:treatment-sec><ref-list><ref id="B19"><mixed-citation xmlns:xlink="http://www.w3.org/1999/xlink" xlink:type="simple"><person-group><name name-style="western"><surname>Huang</surname><given-names>S</given-names></name><name name-style="western"><surname>Xia</surname><given-names>J</given-names></name><name name-style="western"><surname>Zhang</surname><given-names>X</given-names></name><name name-style="western"><surname>Sun</surname><given-names>W</given-names></name><name name-style="western"><surname>Li</surname><given-names>Z</given-names></name></person-group> (<year>2020</year>) <article-title>Two new species of <italic><tp:taxon-name><tp:taxon-name-part taxon-name-part-type="genus">M.</tp:taxon-name-part></tp:taxon-name></italic> from <italic><tp:taxon-name><tp:taxon-name-part taxon-name-part-type="genus">Indocalamus</tp:taxon-name-part> <tp:taxon-name-part taxon-name-part-type="species">longiauritus</tp:taxon-name-part></tp:taxon-name></italic> in south-western China.</article-title><source>MycoKeys</source><volume>72</volume>: <fpage>93</fpage>–<lpage>108</lpage>. <ext-link xlink:href="10.3897/mycokeys.72.55445" ext-link-type="doi" xlink:type="simple">https://doi.org/10.3897/mycokeys.72.55445</ext-link></mixed-citation></ref></ref-list></tp:taxon-treatment>
